# Supplementary material for: A diagnostic model for overweight and obesity from untargeted urine metabolomics of soldiers
Source: PeerJ. 2022 Jul 22;10:e13754. doi: 10.7717/peerj.13754 (PMC9310780; doi:10.7717/peerj.13754)
Supplement: Table S1 — The article uses compounds’ KEGG and BiGG Models identifiers. This table lists the common chemical names of the metabolites. [file peerj-10-13754-s001.ods]

## Sheet: name_map-kegg
Identifier	Compound Name	Database
C00019	S-Adenosylmethionine	KEGG
C00049	L-Aspartic acid	KEGG
C00062	L-Arginine	KEGG
C00073	L-Methionine	KEGG
C00078	L-Tryptophan	KEGG
C00082	L-Tyrosine	KEGG
C00089	Sucrose	KEGG
C00120	Biotin	KEGG
C00123	L-Leucine	KEGG
C00140	N-Acetyl-D-glucosamine	KEGG
C00208	D-Maltose	KEGG
C00214	Thymidine	KEGG
C00242	Guanine	KEGG
C00243	Alpha-Lactose	KEGG
C00268	4a-Carbinolamine tetrahydrobiopterin	KEGG
C00314	Pyridoxine	KEGG
C00328	L-Kynurenine	KEGG
C00355	L-Dopa	KEGG
C00390	QH2	KEGG
C00402	D-Aspartic acid	KEGG
C00407	L-Isoleucine	KEGG
C00437	N-Acetylornithine	KEGG
C00439	Formiminoglutamic acid	KEGG
C00475	Cytidine	KEGG
C00499	Allantoic acid	KEGG
C00504	Folic acid	KEGG
C00523	Androsterone	KEGG
C00525	D-Tryptophan	KEGG
C00547	Norepinephrine	KEGG
C00639	Prostaglandin F2a	KEGG
C00642	p-Hydroxyphenylacetic acid	KEGG
C00645	N-Acetylmannosamine	KEGG
C00670	Glycerophosphocholine	KEGG
C00870	4-Nitrophenol	KEGG
C00881	Deoxycytidine	KEGG
C00931	Porphobilinogen	KEGG
C00940	2-Keto-glutaramic acid	KEGG
C01042	N-Acetyl-L-aspartic acid	KEGG
C01045	N-Formyl-L-glutamic acid	KEGG
C01083	Trehalose	KEGG
C01136	S-Acetyldihydrolipoamide	KEGG
C01179	4-Hydroxyphenylpyruvic acid	KEGG
C01235	Beta-Cortol	KEGG
C01239	N-Acetyl-b-glucosaminylamine	KEGG
C01250	N-Acetyl-L-glutamate 5-semialdehyde	KEGG
C01259	3-Hydroxy-N6,N6,N6-trimethyl-L-lysine	KEGG
C01449	Queuine	KEGG
C02220	2-Aminomuconic acid	KEGG
C02505	2-Phenylacetamide	KEGG
C02538	Estrone sulfate	KEGG
C02571	L-Acetylcarnitine	KEGG
C02727	N6-Acetyl-L-lysine	KEGG
C03078	4-Guanidinobutanamide	KEGG
C03227	L-3-Hydroxykynurenine	KEGG
C03415	N2-Succinyl-L-ornithine	KEGG
C03577	20-Hydroxy-leukotriene E4	KEGG
C03758	Dopamine	KEGG
C03793	N6,N6,N6-Trimethyl-L-lysine	KEGG
C03917	Dihydrotestosterone	KEGG
C04043	3,4-Dihydroxyphenylacetaldehyde	KEGG
C04244	6-Lactoyltetrahydropterin	KEGG
C04295	5-Androstenediol	KEGG
C04373	Etiocholanolone	KEGG
C04409	2-Amino-3-carboxymuconic acid semialdehyde	KEGG
C04441	2-(3-Carboxy-3-aminopropyl)-L-histidine	KEGG
C04540	Aspartylglycosamine	KEGG
C04692	2-(3-Carboxy-3-(methylammonio)propyl)-L-histidine	KEGG
C04741	Prostaglandin E1	KEGG
C04843	NA	KEGG
C05293	5b-Dihydrotestosterone	KEGG
C05350	2-Hydroxy-3-(4-hydroxyphenyl)propenoic acid	KEGG
C05399	Melibiitol	KEGG
C05400	Isomaltose	KEGG
C05402	Melibiose	KEGG
C05520	2-amino-3-oxo-hexanedioic acid	KEGG
C05548	2-Keto-6-acetamidocaproate	KEGG
C05576	3,4-Dihydroxyphenylglycol	KEGG
C05584	Vanillylmandelic acid	KEGG
C05587	3-Methoxytyramine	KEGG
C05588	Metanephrine	KEGG
C05647	Formyl-5-hydroxykynurenamine	KEGG
C05651	5-Hydroxykynurenine	KEGG
C05852	Ortho-Hydroxyphenylacetic acid	KEGG
C05932	N2-Succinyl-L-glutamic acid 5-semialdehyde	KEGG
C05933	N(omega)-Hydroxyarginine	KEGG
C05959	11b-PGF2a	KEGG
C06157	S-Glutaryldihydrolipoamide	KEGG
C06205	1,2-Dihydronaphthalene-1,2-diol	KEGG
C06429	Docosahexaenoic acid	KEGG
C07453	Epinine	KEGG
C07501	Felbamate	KEGG
C08276	3-Methylthiopropionic acid	KEGG
C14782	11,12,15-THETA	KEGG
C14814	11,14,15-THETA	KEGG
C14853	Benzo[a]pyrene-7,8-dihydrodiol-9,10-oxide	KEGG
C14871	S-(Formylmethyl)glutathione	KEGG
C16255	S-Acetyldihydrolipoamide-E	KEGG
C16550	3-Dechloroethylifosfamide	KEGG
C16582	2-Hydroxyfelbamate	KEGG
C16584	p-Hydroxyfelbamate	KEGG
C16586	2-Phenyl-1,3-propanediol monocarbamate	KEGG
C16604	2-Hydroxyiminostilbene	KEGG
C16609	Didemethylcitalopram	KEGG
C16631	alpha-Fluoro-beta-ureidopropionic acid	KEGG
C16677	4-Hydroxyretinoic acid	KEGG
C16679	all-trans-18-Hydroxyretinoic acid	KEGG
C16680	all-trans-5,6-Epoxyretinoic acid	KEGG
CE1938	NA	BiGG Models
CE1943	Spermidine dialdehyde	BiGG Models
CE2173	N-methyl-4,6,7-trihydroxy-1,2,3,4-tetrahydroisoquinoline	BiGG Models
CE2174	4,6,7-trihydroxy-1,2,3,4-tetrahydroisoquinoline	BiGG Models
CE2176	3-O-methyldopa	BiGG Models
CE2837	NA	BiGG Models
CE4995	NA	BiGG Models
CE5140	12-oxo-20-trihydroxy-leukotriene B4	BiGG Models
CE5547	5-S-glutathionyl-noradrenochrome hydroquinone	BiGG Models
egme	Ecgonine methyl ester	BiGG Models
pcrn	Propionyl-carnitine	BiGG Models
